# Supplementary material for: Purification and Structural Characterization of Sulfated Polysaccharides Derived from Brown Algae, Sargassum binderi: Inhibitory Mechanism of iNOS and COX-2 Pathway Interaction
Source: Antioxidants (Basel). 2021 May 21;10(6):822. doi: 10.3390/antiox10060822 (PMC8223978; doi:10.3390/antiox10060822)
Supplement: Supplementary file 1 [file antioxidants-10-00822-s001.zip]

Archive with 1 entries (1 files):
- antioxidants-1182200-SI.pdf
